# Supplementary material for: Selection of Reference Genes in Siraitia siamensis and Expression Patterns of Genes Involved in Mogrosides Biosynthesis
Source: Plants (Basel). 2024 Sep 2;13(17):2449. doi: 10.3390/plants13172449 (PMC11396801; doi:10.3390/plants13172449)
Supplement: Supplementary file 1 [file plants-13-02449-s001.zip]

Archive with 1 entries (1 files):
- plants-3114652-supplementary.pdf
